# Supplementary material for: Relationship of Climatic and Forest Factors to Drought- and Heat-Induced Tree Mortality
Source: PLoS One. 2017 Jan 17;12(1):e0169770. doi: 10.1371/journal.pone.0169770 (PMC5240974; doi:10.1371/journal.pone.0169770)
Supplement: S1 File — (XLSX) [file pone.0169770.s001.xlsx]

## Sheet: Data
ID	Country	Location	longtitude	latitude	Drought Events	Climate anomaly linked to mortality	MAP (mm)	MAT （°C）	SPEI	Elevation(m)	Group	Dominated species	Genus	Wood density (g/cm^3), oven dry mass/fresh volume	Forest type	Climatic type	Stand age	Tree density (trees ha-1)	Total mortality rate (%)	Annual mortality rate (% yr-1)	Biotic agents associated with mortality?	References
1	New Zealand	South Island	E172°16'	S42°13'	1997-1998	Multi-year drought	2280	9.8	0.1	584	Angiosperm	Nothofagus fusca	Fagus	0.518	Evergreen	Temperate maritime	Adult	1138	3.9	1.96939	Not reported	Hurst et al. (2012)
2	New Zealand	South Island	E172°16'	S42°13'	1997-1998	Multi-year drought	2280	9.8	0.1	584	Angiosperm	Nothofagus menziesii	Fagus	0.672	Evergreen	Temperate maritime	Adult	1611	6.9	3.51166	Not reported	Hurst et al. (2012)
3	New Zealand	South Island	E172°38'	S42°05'	1975-1980	Spring droughts	900	15	-1.36	2000	Angiosperm	Nothofagus fusca	Fagus	0.518	Evergreen	Subtropical monsoon	Co-existing	Not reported	45	11.2696	Fungi (Hypocrella duplex)	Hosking et al. (1985)
4	New Zealand	North Island	E175°35'	S39°12'	1982-1987	Spring droughts	1200	15	-1.25	1130	Angiosperm	Nothofagus solandri	Fagus	0.52	Evergreen	Subtropical monsoon	Co-existing	1478	38	9.1179	Leafminer (Neomycta pulicaris)	Hosking et al. (1988)
5	Australia	Queensland	E146°21'	S23°28'	2001-2004	Multi-year drought	650	20	-0.92	350	Angiosperm	Eucalyptus melanophloia	Eucalyptus	0.514	Evergreen	Tropical savanna	Co-existing	Not reported	15	5.27318	Not reported	Fensham et al. (2007)
6	Australia	Queensland	E146°21'	S23°28'	2001-2004	Multi-year drought	650	20	-0.92	350	Angiosperm	Eucalyptus populnea	Eucalyptus	0.52	Evergreen	Tropical savanna	Co-existing	Not reported	15	5.27318	Not reported	Fensham et al. (2007)
7	Australia	Queensland	E146°21'	S23°28'	2001-2004	Multi-year drought	650	20	-0.92	350	Angiosperm	Corymbia confertiflora	Corymbia	0.778	Deciduous	Tropical savanna	Co-existing	Not reported	15	5.27318	Not reported	Fensham et al. (2007)
8	Australia	Queensland	E146°21'	S23°28'	2001-2004	Multi-year drought	650	20	-0.92	350	Angiosperm	Corymbia dallachiana	Corymbia	0.748	Deciduous	Tropical savanna	Co-existing	Not reported	15	5.27318	Not reported	Fensham et al. (2007)
9	Australia	Queensland Hillgrove Station site	E145°45'	S19°40'	1992–1997	Multi-year drought	535	20	-1.03	100	Angiosperm	Eucalyptus crebra	Eucalyptus	0.498	Evergreen	Tropical savanna	Co-existing	Not reported	21.5	4.7261	Not reported	Rice et al.(2004)
10	Australia	Queensland Cardigan Station site	E146°43'	S20°11'	1992–1997	Multi-year drought	684	20	-1.03	100	Angiosperm	Eucalyptus crebra	Eucalyptus	0.498	Evergreen	Tropical savanna	Co-existing	Not reported	45.2	11.3342	Not reported	Rice et al.(2004)
11	Australia	Queensland	E146°14'	S19°55'	1992–1997	Multi-year drought	610	20	-1.08	100	Angiosperm	Eucalyptus crebra	Eucalyptus	0.498	Evergreen	Tropical savanna	Sapling	Not reported	46.1	11.6274	Not reported	Rice et al.(2004)
12	Australia	Queensland	E146°14'	S19°55'	1992–1997	Multi-year drought	610	20	-1.08	100	Angiosperm	Eucalyptus crebra	Eucalyptus	0.498	Evergreen	Tropical savanna	Adult	Not reported	27.5	6.2292	Not reported	Rice et al.(2004)
13	Australia	Queensland Paluma on the Seaview Range	E145°05'	S17°04'	1992–1996	Multi-year drought	2662	20	-1.29	1000	Angiosperm	Eucalyptus crebra	Eucalyptus	0.498	Evergreen	Tropical savanna	Co-existing	Not reported	16	4.2652	Not reported	Fensham et al. (1999)
14	Australia	Queensland Townsville	E144°35'	S19°02'	1992–1996	Multi-year drought	1136	20	-1.29	1000	Angiosperm	Eucalyptus crebra	Eucalyptus	0.498	Evergreen	Tropical savanna	Co-existing	Not reported	28	7.88441	Not reported	Fensham et al. (1999)
15	Australia	Queensland Charters Towers	E144°20'	S20°55'	1992–1996	Multi-year drought	648	20	-1.29	350	Angiosperm	Eucalyptus melanophloia	Eucalyptus	0.514	Evergreen	Tropical savanna	Co-existing	Not reported	30	8.53088	Not reported	Fensham et al. (1999)
16	Australia	Queensland Uanda	E145°58'	S23°07'	1992–1996	Multi-year drought	483	20	-1.29	350	Angiosperm	Eucalyptus melanophloia	Eucalyptus	0.514	Evergreen	Tropical savanna	Co-existing	Not reported	36	10.5573	Not reported	Fensham et al. (1999)
17	Canada	West	W113°42'-104°24'	N54°54'-52°06'	2000-2005	Multi-year drought	420	1.5	-1.4	590	Angiosperm	Populus tremuloides	Populus	0.35	Deciduous	Temperate continental	Co-existing	Low	22.6	4.99462	Not reported	Michaelian et al. (2011)
18	Canada	West	W113°42'-104°24'	N54°54'-52°06'	2000-2005	Multi-year drought	420	1.5	-1.4	590	Gymnosperm	Picea mariana	Picea	0.38	Evergreen	Temperate continental	Co-existing	Low	36.6	8.71113	Not reported	Michaelian et al. (2011)
19	Canada	British Columbia	W125°13'	N53°27'	1996-1997	Seasonal drought	756	-1.8	-0.92	2347	Gymnosperm	Pinus contorta	Pinus	0.38	Evergreen	Alpine	Co-existing	Not reported	26.8	14.443	Bark beetle	Maclauchlan (2016)
20	Canada	British Columbia	W125°13'	N53°27'	1996-1997	Seasonal drought	1200	1.2	-0.92	1500	Gymnosperm	Picea engelmannii	Picea	0.33	Evergreen	Alpine	Co-existing	Not reported	31.5	17.2353	Bark beetle	Maclauchlan (2016)
21	Canada	British Columbia	W125°13'	N53°27'	1996-1997	Seasonal drought	897	3.2	-0.92	700	Gymnosperm	Pinus contorta	Pinus	0.38	Evergreen	Temperate continental	Co-existing	Not reported	20.9	11.0618	Bark beetle	Maclauchlan (2016)
22	Canada	British Columbia	W125°13'	N53°27'	1996-1997	Seasonal drought	797	2.2	-1.52	1402	Gymnosperm	Picea engelmannii	Picea	0.33	Evergreen	Alpine	Co-existing	Not reported	38.8	21.7696	Bark beetle	Maclauchlan (2016)
23	Canada	British Columbia	W125°13'	N53°27'	1996-1997	Seasonal drought	122	0.8	-0.92	1200	Gymnosperm	Picea engelmannii	Picea	0.33	Evergreen	Alpine	Co-existing	Not reported	28.5	15.4423	Bark beetle	Maclauchlan (2016)
24	Canada	British Columbia	W125°13'	N53°27'	1996-1997	Seasonal drought	856	1.8	-0.92	1735	Gymnosperm	Picea engelmannii	Picea	0.33	Evergreen	Alpine	Co-existing	Not reported	16.6	8.6764	Bark beetle	Maclauchlan (2016)
25	Canada	British Columbia	W125°13'	N53°27'	1996-1997	Seasonal drought	986	0.7	-0.92	1700	Gymnosperm	Picea engelmannii	Picea	0.33	Evergreen	Alpine	Co-existing	Not reported	15.5	8.07612	Bark beetle	Maclauchlan (2016)
26	Canada	British Columbia	W125°13'	N53°27'	1996-1997	Seasonal drought	1424	2.1	-0.92	1475	Gymnosperm	Picea engelmannii	Picea	0.33	Evergreen	Alpine	Co-existing	Not reported	17.3	9.06046	Bark beetle	Maclauchlan (2016)
27	Canada	British Columbia	W125°13'	N53°27'	1996-1997	Seasonal drought	1640	0.6	-0.92	1525	Gymnosperm	Picea engelmannii	Picea	0.33	Evergreen	Alpine	Co-existing	Not reported	16.9	8.8408	Bark beetle	Maclauchlan (2016)
28	Canada	British Columbia	W125°13'	N53°27'	1996-1997	Seasonal drought	1307	0.6	-0.92	1600	Gymnosperm	Picea engelmannii	Picea	0.33	Evergreen	Alpine	Co-existing	Not reported	17.3	9.06046	Bark beetle	Maclauchlan (2016)
29	Canada	British Columbia	W125°13'	N53°27'	1996-1997	Seasonal drought	713	1.3	-0.92	1855	Gymnosperm	Picea engelmannii	Picea	0.33	Evergreen	Alpine	Co-existing	Not reported	19.9	10.5014	Bark beetle	Maclauchlan (2016)
30	America	California coast	W119°45'	N34°12'	2006-2009	Multi-year drought	430	18	-1.81	400	Gymnosperm	Picea muricata	Picea	0.38	Evergreen	Mediterranean	Co-existing	Not reported	32.5	12.2795	Not reported	Baguskas et al. (2014)
31	America	Western Washington	W124°02'	N47°24'	2008-2013	Multi-year drought	2600	3.3	-1.28	300	Gymnosperm	Picea sitchensis	Picea	0.58	Evergreen	Temperate maritime	Sapling	Not reported	4.1	0.833789	Biotic causes	Acker et al. (2015)
32	America	Western Washington	W124°02'	N47°24'	2008-2013	Multi-year drought	2600	3.3	-1.28	300	Gymnosperm	Picea sitchensis	Picea	0.58	Evergreen	Temperate maritime	Adult	Not reported	3.5	0.710011	Biotic causes	Acker et al. (2015)
33	America	Western Washington	W123°25'	N47°08'	2008-2013	Multi-year drought	1800	-1.6	-0.6	900	Gymnosperm	Abies lasiocarpa	Abies	0.62	Evergreen	Temperate maritime	Sapling	Not reported	4.7	0.958187	Biotic causes	Acker et al. (2015)
34	America	Western Washington	W123°25'	N47°08'	2008-2013	Multi-year drought	1800	-1.6	-0.6	900	Gymnosperm	Abies lasiocarpa	Abies	0.62	Evergreen	Temperate maritime	Adult	Not reported	2.4	0.484675	Biotic causes	Acker et al. (2015)
35	America	Western Washington	W121°50'	N46°40'	2008-2013	Multi-year drought	1750	-6.1	-1.64	1800	Gymnosperm	Tsuga heterophylla	Tsuga	0.65	Evergreen	Temperate maritime	Sapling	Not reported	5.9	1.20888	Biotic causes	Acker et al. (2015)
36	America	Western Washington	W121°50'	N46°40'	2008-2013	Multi-year drought	1750	-6.1	-1.64	1800	Gymnosperm	Tsuga heterophylla	Tsuga	0.65	Evergreen	Temperate maritime	Adult	Not reported	3.2	0.648353	Biotic causes	Acker et al. (2015)
37	America	Southwestern Colorado	W106°11'	N38°08'	2008-2009	Multi-year drought	350	14	-1.74	2179	Gymnosperm	Juniperus osteosperma	Juniperus	0.447	Evergreen	Alpine	Adult	332	20.1	10.6132	Bark beetle	Floyd et al. (2015)
38	America	Southwestern Colorado	W106°11'	N38°08'	2008-2009	Multi-year drought	350	14	-1.74	2179	Gymnosperm	Pinus edulis	Pinus	0.386	Evergreen	Alpine	Adult	332	29.9	16.2743	Bark beetle	Floyd et al. (2015)
39	America	Arizona	W111°52'	N33°30'	2002-2004	Seasonal drought	500	22.5	-0.97	1750	Angiosperm	Arctostaphylos pungens	Arctostaphylos	0.52	Evergreen	Alpine	Co-existing	Not reported	14.6	7.58788	Not reported	Gitlin et al. (2006)
40	America	Arizona	W111°52'	N33°30'	2002-2004	Seasonal drought	500	22.5	-0.97	2600	Angiosperm	Populus tremuloides	Populus	0.35	Deciduous	Alpine	Co-existing	Not reported	16.5	8.62167	Not reported	Gitlin et al. (2006)
41	America	Arizona	W111°52'	N33°30'	2002-2004	Seasonal drought	500	22.5	-0.97	2300	Angiosperm	Populus tremuloides	Populus	0.35	Deciduous	Alpine	Co-existing	Not reported	18.3	9.61195	Not reported	Gitlin et al. (2006)
42	America	Arizona	W111°52'	N33°30'	2002-2004	Seasonal drought	500	22.5	-0.97	2300	Gymnosperm	Pinus ponderosa	Pinus	0.38	Evergreen	Alpine	Co-existing	Not reported	15.9	8.29395	Not reported	Gitlin et al. (2006)
43	America	Arizona	W111°52'	N33°30'	2002-2004	Seasonal drought	500	22.5	-0.97	1500	Angiosperm	Populus fremontii	Populus	0.34	Deciduous	Alpine	Co-existing	Not reported	20.7	10.9495	Not reported	Gitlin et al. (2006)
44	America	Arizona	W111°52'	N33°30'	2002-2004	Seasonal drought	500	22.5	-1.97	2300	Gymnosperm	Pinus edulis	Pinus	0.386	Evergreen	Alpine	Co-existing	Not reported	41.4	23.4494	Not reported	Gitlin et al. (2006)
45	America	East-central Minnesota	W95°43'	N46°11'	1985-1989	Multi-year drought	726	3.5	-1.26	280	Angiosperm	Quercus austrina	Quercus	0.55	Deciduous	Temperate continental	Co-existing	200	21.4	5.84234	Not reported	Faber and Tester (1993)
46	America	East-central Minnesota	W95°43'	N46°11'	1985-1989	Multi-year drought	726	3.5	-1.26	280	Angiosperm	Quercus macrocarpa	Quercus	0.58	Deciduous	Temperate continental	Co-existing	36	16.6	4.43662	Not reported	Faber and Tester (1993)
47	America	Northern Minnesota	W94°18'	N47°48'	1997-2002	Multi-year drought	700	4.1	0.02	350	Gymnosperm	Pinus resinosa	Pinus	0.41	Evergreen	Temperate continental	Adult	higher	15.5	3.31227	Not reported	Powers et al. (2010)
48	America	Eastern escarpment of the Sierra Nevada, California	W119°02'	N38°00'	1990-1995	Multi-year drought	700	4.3	-1.7	2720	Gymnosperm	Pinus flexilis	Pinus	0.37	Evergreen	Alpine	Co-existing	Not reported	62.5	17.8124	Bark beetles	Millar et al. (2007a)
49	America	Pisgah National Forest, Buncombe County, North Carolina	W78°53'	N36°04'	1984-1989	Multi-year drought	1395	10.3	-0.98	1256	Co-existing	3 species	Co-existing	0.443	Co-existing	Temperate continental	Adult	Not reported	26	5.84436	Not reported	Olano and Palmer (2003)
50	America	Pisgah National Forest, Buncombe County, North Carolina	W78°53'	N36°04'	1984-1989	Multi-year drought	1395	10.3	-0.98	1256	Angiosperm	Acer saccharum	Acer	0.56	Deciduous	Temperate continental	Sapling	169	28.8	6.56792	Not reported	Olano and Palmer (2003)
51	America	Pisgah National Forest, Buncombe County, North Carolina	W78°53'	N36°04'	1984-1989	Multi-year drought	1395	10.3	-0.98	1256	Angiosperm	Acer saccharum	Acer	0.56	Deciduous	Temperate continental	Adult	169	4.7	0.958187	Not reported	Olano and Palmer (2003)
52	America	Pisgah National Forest, Buncombe County, North Carolina	W78°53'	N36°04'	1984-1989	Multi-year drought	1395	10.3	-0.98	1256	Angiosperm	Aesculus flava	Aesculus	0.449	Deciduous	Temperate continental	Sapling	73	20.2	4.41262	Not reported	Olano and Palmer (2003)
53	America	Pisgah National Forest, Buncombe County, North Carolina	W78°53'	N36°04'	1984-1989	Multi-year drought	1395	10.3	-0.98	1256	Angiosperm	Aesculus flava	Aesculus	0.449	Deciduous	Temperate continental	Adult	73	4.7	0.958187	Not reported	Olano and Palmer (2003)
54	America	Pisgah National Forest, Buncombe County, North Carolina	W78°53'	N36°04'	1984-1989	Multi-year drought	1395	10.3	-0.98	1256	Angiosperm	Tilia Americana	Tilia	0.32	Deciduous	Temperate continental	Sapling	Not reported	40.6	9.89326	Not reported	Olano and Palmer (2003)
55	America	Pisgah National Forest, Buncombe County, North Carolina	W78°53'	N36°04'	1984-1989	Multi-year drought	1395	10.3	-0.98	1256	Angiosperm	Tilia Americana	Tilia	0.32	Deciduous	Temperate continental	Adult	Not reported	16.2	3.473	Not reported	Olano and Palmer (2003)
56	America	Northern Arizona	W111°56'	N36°37'	1996-1997	Single-year drought	294	18	-1.86	2110	Gymnosperm	Pinus edulis	Pinus	0.386	Evergreen	Alpine	Co-existing	Not reported	25.9	13.9186	Not reported	Mueller et al. (2005)
57	America	Northern Arizona	W111°56'	N36°37'	1996-1997	Single-year drought	255	18	-1.76	2110	Gymnosperm	Pinus edulis	Pinus	0.386	Evergreen	Alpine	Co-existing	Not reported	31.7	17.3562	Not reported	Mueller et al. (2005)
58	America	Pacific Northwest	W123°15'	N46°42'	2002-2007	Multi-year drought	1500	11	-0.89	600	Gymnosperm	33 species	Co-existing	0.38	Evergreen	Temperate maritime	Co-existing	Not reported	22.9	5.06838	Fungal pathogen	van Mantgem et al. (2009)
59	America	California	W120°45'	N36°37'	2002-2007	Multi-year drought	700	22.1	-1.31	1500	Gymnosperm	33 species	Co-existing	0.38	Evergreen	Temperate maritime	Co-existing	Not reported	27.8	6.30694	Fungal pathogen	van Mantgem et al. (2009)
60	America	Interior	W115°22'	N40°04'	2002-2007	Multi-year drought	450	12.3	-0.68	2000	Gymnosperm	33 species	Co-existing	0.38	Evergreen	Alpine	Co-existing	Not reported	19.5	4.2455	Fungal pathogen	van Mantgem et al. (2009)
61	America	West	W117°43'	N41°27'	2002-2007	Multi-year drought	880	14.1	-1.05	1300	Gymnosperm	33 species	Co-existing	0.38	Evergreen	Temperate maritime	Sapling	Not reported	31.6	7.31462	Fungal pathogen	van Mantgem et al. (2009)
62	America	West	W117°43'	N41°27'	2002-2007	Multi-year drought	880	14.1	-1.05	1300	Gymnosperm	33 species	Co-existing	0.38	Evergreen	Temperate maritime	Adult	Not reported	19.5	4.2455	Fungal pathogen	van Mantgem et al. (2009)
63	America	West	W117°43'	N41°27'	2002-2007	Multi-year drought	880	14.1	-1.05	1300	Gymnosperm	6 Abies	Abies	0.36	Evergreen	Temperate maritime	Co-existing	Not reported	41.9	10.2912	Fungal pathogen	van Mantgem et al. (2009)
64	America	West	W117°43'	N41°27'	2002-2007	Multi-year drought	880	14.1	-1.05	1300	Gymnosperm	6 Pinus	Pinus	0.365	Evergreen	Temperate maritime	Co-existing	Not reported	38.6	9.29449	Fungal pathogen	van Mantgem et al. (2009)
65	America	West	W117°43'	N41°27'	2002-2007	Multi-year drought	880	14.1	-1.05	1300	Gymnosperm	2 Tsuga	Tsuga	0.42	Evergreen	Temperate maritime	Co-existing	Not reported	22.9	5.06838	Fungal pathogen	van Mantgem et al. (2009)
66	America	West	W122°50'	N43°05'	2002-2007	Multi-year drought	1100	14.1	-0.83	1000	Gymnosperm	33 species	Co-existing	0.38	Evergreen	Temperate maritime	Co-existing	Not reported	24.9	5.56609	Fungal pathogen	van Mantgem et al. (2009)
67	America	West	W110°36'	N38°03	2002-2007	Multi-year drought	575	14.1	-0.69	2000	Gymnosperm	33 species	Co-existing	0.38	Evergreen	Alpine	Co-existing	Not reported	26.6	5.99754	Fungal pathogen	van Mantgem et al. (2009)
68	America	Northern Arizona	W112°12'	N35°12'	2005-2008	Multi-year drought	559	6.8	-0.91	2570	Gymnosperm	Abies concolor	Abies	0.37	Evergreen	Alpine	Co-existing	2010	51.3	21.3239	Bark beetles	Kane et al. (2014)
69	America	Northern Arizona	W112°12'	N35°12'	2005-2008	Multi-year drought	559	6.8	-0.91	2570	Angiosperm	Populus tremuloides	Populus	0.35	Deciduous	Alpine	Co-existing	2010	44.2	17.6725	Bark beetles	Kane et al. (2014)
70	America	Northern Arizona	W112°12'	N35°12'	2005-2008	Multi-year drought	559	6.8	-0.91	2570	Gymnosperm	Pseudotsuga menziesii	Pseudotsuga	0.453	Evergreen	Alpine	Co-existing	2010	15.9	5.60869	Bark beetles	Kane et al. (2014)
71	America	Northern Arizona	W112°12'	N35°12'	2005-2008	Multi-year drought	559	6.8	-0.91	2570	Co-existing	4 species	Co-existing	0.386	Co-existing	Alpine	Co-existing	2010	23.8	8.66197	Bark beetles	Kane et al. (2014)
72	America	Northern Arizona	W112°00'	N35°20'	2005-2008	Multi-year drought	559	6.8	-0.98	2800	Gymnosperm	Abies concolor	Abies	0.37	Evergreen	Alpine	Co-existing	1500	34.9	13.3317	Bark beetles	Kane et al. (2014)
73	America	Northern Arizona	W112°00'	N35°20'	2005-2008	Multi-year drought	559	6.8	-0.98	2800	Gymnosperm	Pinus flexilis	Pinus	0.37	Evergreen	Alpine	Co-existing	1500	12.5	4.35344	Bark beetles	Kane et al. (2014)
74	America	Northern Arizona	W112°00'	N35°20'	2005-2008	Multi-year drought	559	6.8	-0.98	2800	Angiosperm	Populus tremuloides	Populus	0.35	Deciduous	Alpine	Co-existing	1500	22	7.94836	Bark beetles	Kane et al. (2014)
75	America	Northern Arizona	W112°00'	N35°20'	2005-2008	Multi-year drought	559	6.8	-0.98	2800	Gymnosperm	Pseudotsuga menziesii	Pseudotsuga	0.453	Evergreen	Alpine	Co-existing	1500	14.7	5.16186	Bark beetles	Kane et al. (2014)
76	America	Northern Arizona	W112°00'	N35°20'	2005-2008	Multi-year drought	559	6.8	-0.98	2800	Co-existing	4 species	Co-existing	0.386	Co-existing	Alpine	Co-existing	1500	19.8	7.09093	Bark beetles	Kane et al. (2014)
77	America	Northern Arizona	W111°41'	N35°20'	2005-2008	Multi-year drought	559	6.8	-1.67	2655	Angiosperm	Populus tremuloides	Populus	0.35	Deciduous	Alpine	Co-existing	1880	56	23.941	Bark beetles	Kane et al. (2014)
78	America	Northern Arizona	W111°41'	N35°20'	2005-2008	Multi-year drought	559	6.8	-1.07	2655	Gymnosperm	Pseudotsuga menziesii	Pseudotsuga	0.453	Evergreen	Alpine	Co-existing	1880	13.2	4.60918	Bark beetles	Kane et al. (2014)
79	America	Central Sierra Nevada	W120°07'	N38°52'	2005-2010	Multi-year drought	1030	9	-0.81	2073	Gymnosperm	Pinus jeffreyi	Pinus	0.37	Evergreen	Alpine	Co-existing	Not reported	16	3.42697	Not reported	van Gunst et al. (2016)
80	America	Central Sierra Nevada	W120°07'	N38°52'	2005-2010	Multi-year drought	1030	9	-0.81	2512	Gymnosperm	Pinus contorta	Pinus	0.38	Evergreen	Alpine	Co-existing	Not reported	21	4.60504	Not reported	van Gunst et al. (2016)
81	America	Central Sierra Nevada	W120°07'	N38°52'	2005-2010	Multi-year drought	1030	9	-0.81	2208	Gymnosperm	Pinus lambertiana	Pinus	0.34	Evergreen	Alpine	Co-existing	Not reported	18	3.89129	Not reported	van Gunst et al. (2016)
82	America	Central Sierra Nevada	W120°07'	N38°52'	2005-2010	Multi-year drought	1030	9	-0.81	2447	Gymnosperm	Pinus monticola	Pinus	0.36	Evergreen	Alpine	Co-existing	Not reported	22	4.84778	Not reported	van Gunst et al. (2016)
83	America	Eastern slope of the Colorado	W105°34'	N40°00'	2009-2012	Multi-year drought	700	1.7	-0.99	3000	Gymnosperm	Pinus flexilis	Pinus	0.37	Evergreen	Alpine	Sapling	Not reported	15.1	5.31034	Biotic agent	Smith et al. (2015)
84	America	Eastern slope of the Colorado	W105°34'	N40°00'	2009-2012	Multi-year drought	700	1.7	-0.99	3000	Gymnosperm	Pinus flexilis	Pinus	0.37	Evergreen	Alpine	Adult	Not reported	20	7.16822	Biotic agent	Smith et al. (2015)
85	America	Eastern slope of the Colorado	W105°34'	N40°00'	2009-2012	Multi-year drought	700	1.7	-0.99	2975	Gymnosperm	Pinus flexilis	Pinus	0.37	Evergreen	Alpine	Co-existing	374	14	4.90315	Biotic agent	Smith et al. (2015)
86	America	Eastern slope of the Colorado	W105°34'	N40°00'	2009-2012	Multi-year drought	700	1.7	-0.99	2980	Gymnosperm	Pinus flexilis	Pinus	0.37	Evergreen	Alpine	Co-existing	282	16.5	5.8337	Biotic agent	Smith et al. (2015)
87	America	Eastern slope of the Colorado	W105°34'	N40°02'	2009-2012	Multi-year drought	700	1.7	-1.08	3160	Gymnosperm	Pinus flexilis	Pinus	0.37	Evergreen	Alpine	Co-existing	515	15.2	5.34753	Biotic agent	Smith et al. (2015)
88	America	Eastern slope of the Colorado	W105°34'	N40°02'	2009-2012	Multi-year drought	700	1.7	-1.08	3280	Gymnosperm	Pinus flexilis	Pinus	0.37	Evergreen	Alpine	Co-existing	425	10.5	3.63019	Biotic agent	Smith et al. (2015)
89	America	Eastern slope of the Colorado	W105°34'	N40°02'	2009-2012	Multi-year drought	700	1.7	-1.08	3280	Gymnosperm	Pinus flexilis	Pinus	0.37	Evergreen	Alpine	Co-existing	416	24	8.74195	Biotic agent	Smith et al. (2015)
90	America	Eastern slope of the Colorado	W105°34'	N40°02'	2009-2012	Multi-year drought	700	1.7	-1.08	3240	Gymnosperm	Pinus flexilis	Pinus	0.37	Evergreen	Alpine	Co-existing	496	9.2	3.16583	Biotic agent	Smith et al. (2015)
91	America	Eastern slope of the Colorado	W105°34'	N40°02'	2009-2012	Multi-year drought	700	1.7	-1.08	3160	Gymnosperm	Pinus flexilis	Pinus	0.37	Evergreen	Alpine	Co-existing	408	13.7	4.7927	Biotic agent	Smith et al. (2015)
92	America	Eastern slope of the Colorado	W105°34'	N40°02'	2009-2012	Multi-year drought	700	1.7	-1.08	3280	Gymnosperm	Pinus flexilis	Pinus	0.37	Evergreen	Alpine	Co-existing	273	25.8	9.46817	Biotic agent	Smith et al. (2015)
93	America	Sacramento, California	W120°23'	N36°21'	2008-2013	Multi-year drought	470	16	-0.84	900	Co-existing	18 species	Co-existing	0.39	Evergreen	Temperate continental	Co-existing	Not reported	57.6	15.7688	Not reported	Ko et al. (2015)
94	America	Northern New Mexico	W106°37'	N34°02'	2002-2005	Multi-year drought	400	9	-1.55	2140	Gymnosperm	Pinus edulis	Pinus	0.386	Evergreen	Alpine	Co-existing	Not reported	38	14.7298	Not reported	Garrity et al. (2013)
95	America	Northern New Mexico	W106°37'	N34°02'	2002-2005	Multi-year drought	400	9	-1.55	2140	Gymnosperm	Juniperus monosperma	Juniperus	0.447	Evergreen	Alpine	Co-existing	Not reported	38	14.7298	Not reported	Garrity et al. (2013)
96	America	Northern New Mexico	W106°37'	N34°02'	2006-2011	Multi-year drought	400	9	-1.34	2140	Gymnosperm	Pinus edulis	Pinus	0.386	Evergreen	Alpine	Co-existing	Not reported	20	4.36475	Not reported	Garrity et al. (2013)
97	America	Northern New Mexico	W106°37'	N34°02'	2006-2011	Multi-year drought	400	9	-1.34	2140	Gymnosperm	Juniperus monosperma	Juniperus	0.447	Evergreen	Alpine	Co-existing	Not reported	20	4.36475	Not reported	Garrity et al. (2013)
98	America	Western slope of the Sierra Nevada of California	W120°22'	N36°27'	1997-2002	Multi-year drought	1200	21.6	-0.82	1500	Gymnosperm	Abies concolor	Abies	0.37	Evergreen	Alpine	Sapling	2980	30.8	7.09882	Pathogens or insects	Das et al. (2011)
99	America	Western slope of the Sierra Nevada of California	W120°22'	N36°27'	1997-2002	Multi-year drought	1200	21.6	-0.82	1500	Gymnosperm	Abies concolor	Abies	0.37	Evergreen	Alpine	Adult	2980	10.8	2.25986	Pathogens or insects	Das et al. (2011)
100	America	Western slope of the Sierra Nevada of California	W120°22'	N36°27'	1997-2002	Multi-year drought	1200	21.6	-0.82	1609	Gymnosperm	Calocedrus decurrens	Calocedrus	0.452	Evergreen	Alpine	Sapling	1273	23.4	5.19183	Pathogens or insects	Das et al. (2011)
101	America	Western slope of the Sierra Nevada of California	W120°22'	N36°27'	1997-2002	Multi-year drought	1200	21.6	-0.82	1609	Gymnosperm	Calocedrus decurrens	Calocedrus	0.452	Evergreen	Alpine	Adult	1273	18.7	4.05594	Pathogens or insects	Das et al. (2011)
102	America	Western slope of the Sierra Nevada of California	W120°22'	N36°27'	1997-2002	Multi-year drought	1200	21.6	-0.82	1622	Gymnosperm	Abies concolor	Abies	0.37	Evergreen	Alpine	Sapling	1868	29.7	6.80533	Pathogens or insects	Das et al. (2011)
103	America	Western slope of the Sierra Nevada of California	W120°22'	N36°27'	1997-2002	Multi-year drought	1200	21.6	-0.82	1622	Gymnosperm	Abies concolor	Abies	0.37	Evergreen	Alpine	Adult	1868	8.4	1.73947	Pathogens or insects	Das et al. (2011)
104	America	Western slope of the Sierra Nevada of California	W120°22'	N36°27'	1997-2002	Multi-year drought	1200	21.6	-0.82	1637	Gymnosperm	Abies concolor	Abies	0.37	Evergreen	Alpine	Sapling	1753	20.5	4.48459	Pathogens or insects	Das et al. (2011)
105	America	Western slope of the Sierra Nevada of California	W120°22'	N36°27'	1997-2002	Multi-year drought	1200	21.6	-0.82	1637	Gymnosperm	Abies concolor	Abies	0.37	Evergreen	Alpine	Adult	1753	9.6	1.99828	Pathogens or insects	Das et al. (2011)
106	America	Western slope of the Sierra Nevada of California	W120°22'	N36°27'	1997-2002	Multi-year drought	1200	21.6	-0.82	2035	Gymnosperm	Abies concolor	Abies	0.37	Evergreen	Alpine	Sapling	732	30.4	6.99167	Pathogens or insects	Das et al. (2011)
107	America	Western slope of the Sierra Nevada of California	W120°22'	N36°27'	1997-2002	Multi-year drought	1200	21.6	-0.82	2035	Gymnosperm	Abies concolor	Abies	0.37	Evergreen	Alpine	Adult	732	28.1	6.38493	Pathogens or insects	Das et al. (2011)
108	America	Western slope of the Sierra Nevada of California	W120°22'	N36°27'	1997-2002	Multi-year drought	1200	21.6	-0.82	2128	Gymnosperm	Abies concolor	Abies	0.37	Evergreen	Alpine	Sapling	249	23.4	5.19183	Pathogens or insects	Das et al. (2011)
109	America	Western slope of the Sierra Nevada of California	W120°22'	N36°27'	1997-2002	Multi-year drought	1200	21.6	-0.82	2128	Gymnosperm	Abies concolor	Abies	0.37	Evergreen	Alpine	Adult	249	15.4	3.2894	Pathogens or insects	Das et al. (2011)
110	America	Western slope of the Sierra Nevada of California	W120°22'	N36°27'	1997-2002	Multi-year drought	1200	21.6	-0.82	2170	Gymnosperm	Abies concolor	Abies	0.37	Evergreen	Alpine	Sapling	422	29.3	6.69952	Pathogens or insects	Das et al. (2011)
111	America	Western slope of the Sierra Nevada of California	W120°22'	N36°27'	1997-2002	Multi-year drought	1200	21.6	-0.82	2170	Gymnosperm	Abies concolor	Abies	0.37	Evergreen	Alpine	Adult	422	8.4	1.73947	Pathogens or insects	Das et al. (2011)
112	America	Western slope of the Sierra Nevada of California	W120°22'	N36°27'	1997-2002	Multi-year drought	1200	21.6	-0.82	2207	Gymnosperm	Abies concolor	Abies	0.37	Evergreen	Alpine	Sapling	407	28.5	6.48932	Pathogens or insects	Das et al. (2011)
113	America	Western slope of the Sierra Nevada of California	W120°22'	N36°27'	1997-2002	Multi-year drought	1200	21.6	-0.82	2207	Gymnosperm	Abies concolor	Abies	0.37	Evergreen	Alpine	Adult	407	12.5	2.63528	Pathogens or insects	Das et al. (2011)
114	America	Western slope of the Sierra Nevada of California	W120°22'	N36°27'	1997-2002	Multi-year drought	1200	21.6	-0.82	2210	Gymnosperm	Abies concolor	Abies	0.37	Evergreen	Alpine	Sapling	378	16.3	3.49605	Pathogens or insects	Das et al. (2011)
115	America	Western slope of the Sierra Nevada of California	W120°22'	N36°27'	1997-2002	Multi-year drought	1200	21.6	-0.82	2210	Gymnosperm	Abies concolor	Abies	0.37	Evergreen	Alpine	Adult	378	15	3.19812	Pathogens or insects	Das et al. (2011)
116	America	Western slope of the Sierra Nevada of California	W120°22'	N36°27'	1997-2002	Multi-year drought	1200	21.6	-0.82	2405	Gymnosperm	Abies concolor	Abies	0.37	Evergreen	Alpine	Sapling	121	23.1	5.11769	Pathogens or insects	Das et al. (2011)
117	America	Western slope of the Sierra Nevada of California	W120°22'	N36°27'	1997-2002	Multi-year drought	1200	21.6	-0.82	2405	Gymnosperm	Abies concolor	Abies	0.37	Evergreen	Alpine	Adult	121	15.6	3.33517	Pathogens or insects	Das et al. (2011)
118	America	Western slope of the Sierra Nevada of California	W120°22'	N36°27'	1997-2002	Multi-year drought	1200	21.6	-0.82	2484	Gymnosperm	Abies magnifica	Abies	0.36	Evergreen	Alpine	Sapling	1631	22.2	4.89663	Pathogens or insects	Das et al. (2011)
119	America	Western slope of the Sierra Nevada of California	W120°22'	N36°27'	1997-2002	Multi-year drought	1200	21.6	-0.82	2484	Gymnosperm	Abies magnifica	Abies	0.36	Evergreen	Alpine	Adult	1631	7.8	1.61108	Pathogens or insects	Das et al. (2011)
120	America	Western slope of the Sierra Nevada of California	W120°22'	N36°27'	1997-2002	Multi-year drought	1200	21.6	-0.82	2521	Gymnosperm	Abies magnifica	Abies	0.36	Evergreen	Alpine	Sapling	459	10.9	2.28178	Pathogens or insects	Das et al. (2011)
121	America	Western slope of the Sierra Nevada of California	W120°22'	N36°27'	1997-2002	Multi-year drought	1200	21.6	-0.82	2521	Gymnosperm	Abies magnifica	Abies	0.36	Evergreen	Alpine	Adult	459	12.4	2.61304	Pathogens or insects	Das et al. (2011)
122	America	Western slope of the Sierra Nevada of California	W120°22'	N36°27'	1997-2002	Multi-year drought	1200	21.6	-0.82	2542	Gymnosperm	Abies magnifica	Abies	0.36	Evergreen	Alpine	Sapling	589	11	2.30373	Pathogens or insects	Das et al. (2011)
123	America	Western slope of the Sierra Nevada of California	W120°22'	N36°27'	1997-2002	Multi-year drought	1200	21.6	-0.82	2542	Gymnosperm	Abies magnifica	Abies	0.36	Evergreen	Alpine	Sapling	589	6.3	1.29301	Pathogens or insects	Das et al. (2011)
124	America	Western slope of the Sierra Nevada of California	W120°22'	N36°27'	1997-2002	Multi-year drought	1200	21.6	-0.82	2576	Gymnosperm	Abies magnifica	Abies	0.36	Evergreen	Alpine	Adult	765	20.2	4.41262	Pathogens or insects	Das et al. (2011)
125	America	Western slope of the Sierra Nevada of California	W120°22'	N36°27'	1997-2002	Multi-year drought	1200	21.6	-0.82	2576	Gymnosperm	Abies magnifica	Abies	0.36	Evergreen	Alpine	Sapling	765	14	2.97142	Pathogens or insects	Das et al. (2011)
126	America	North-central Florida	W82°20'	N29°39'	2005-2009	High temperature	1228	26	-0.81	30	Angiosperm	Gordonia lasianthus	Gordonia	0.59	Evergreen	Subtropical monsoon	Co-existing	Not reported	22.3	6.11304	Not reported	Lawrence et al. (2012)
127	America	North-central Florida	W82°20'	N29°39'	2005-2009	High temperature	1228	26	-0.81	30	Angiosperm	Prunus serotina	Prunus	0.47	Evergreen	Subtropical monsoon	Co-existing	Not reported	22.1	6.05269	Not reported	Lawrence et al. (2012)
128	America	North-central Florida	W82°20'	N29°39'	2005-2009	High temperature	1228	26	-0.81	30	Angiosperm	Nyssa aquatica	Nyssa	0.46	Evergreen	Subtropical monsoon	Co-existing	Not reported	18.5	4.98561	Not reported	Lawrence et al. (2012)
129	America	North-central Florida	W82°20'	N29°39'	2005-2009	High temperature	1228	26	-0.81	30	Angiosperm	Quercus nigra	Quercus	0.632	Deciduous	Subtropical monsoon	Co-existing	Not reported	18.1	4.86924	Not reported	Lawrence et al. (2012)
130	America	North-central Florida	W82°20'	N29°39'	2005-2009	High temperature	1228	26	-0.81	30	Angiosperm	Quercus laurifolia	Quercus	0.56	Deciduous	Subtropical monsoon	Co-existing	Not reported	15.2	4.03807	Not reported	Lawrence et al. (2012)
131	America	North-central Florida	W82°20'	N29°39'	2005-2009	High temperature	1228	26	-0.81	30	Angiosperm	Celtis laevigata	Celtis	0.47	Evergreen	Subtropical monsoon	Co-existing	Not reported	14.6	3.86878	Not reported	Lawrence et al. (2012)
132	America	North-central Florida	W82°20'	N29°39'	2005-2009	High temperature	1228	26	-0.81	30	Angiosperm	Acer rubrum	Acer	0.49	Deciduous	Subtropical monsoon	Co-existing	Not reported	12.4	3.25556	Not reported	Lawrence et al. (2012)
133	America	North-central Florida	W82°20'	N29°39'	2005-2009	High temperature	1228	26	-0.81	30	Gymnosperm	Pinus taeda	Pinus	0.47	Evergreen	Subtropical monsoon	Co-existing	Not reported	11.5	3.00802	Not reported	Lawrence et al. (2012)
134	America	North-central Arizona	W112°04'	N36°22'	2002-2007	Multi-year drought	656	15.1	-1.03	2303	Gymnosperm	Abies concolor	Abies	0.37	Evergreen	Alpine	Adult	Low	28.5	6.48932	Not reported	Ganey et al. (2011)
135	America	North-central Arizona	W112°04'	N36°22'	2002-2007	Multi-year drought	656	15.1	-1.03	2303	Gymnosperm	Pinus ponderosa	Pinus	0.38	Evergreen	Alpine	Adult	Low	9.8	2.04168	Not reported	Ganey et al. (2011)
136	America	North-central Arizona	W112°04'	N36°22'	2002-2007	Multi-year drought	656	15.1	-1.53	2303	Angiosperm	Populus tremuloides	Populus	0.35	Deciduous	Alpine	Adult	Low	48	12.2594	Not reported	Ganey et al. (2011)
137	America	North-central Arizona	W112°04'	N36°22'	2002-2007	Multi-year drought	656	15.1	-1.03	2303	Gymnosperm	Pseudotsuga menziesii	Pseudotsuga	0.453	Evergreen	Alpine	Adult	Low	9.4	1.95496	Not reported	Ganey et al. (2011)
138	America	North-central Arizona	W112°04'	N36°22'	2002-2007	Multi-year drought	656	15.1	-1.03	2303	Gymnosperm	Quercus gambelii	Quercus	0.62	Evergreen	Alpine	Adult	Low	12.6	2.65755	Not reported	Ganey et al. (2011)
139	Uganda	Uganda	E31°49'	N00°34'	1999	Seasonal drought	1492	19.5	-0.83	1350	Angiosperm	Uvariopsis congensis	Uvariopsis	0.46	Deciduous	Tropical savanna	Co-existing	Not reported	9	9	Not reported	Lwanga (2003)
140	Benin	Central Benin	E02°03'	N08°41'	2004-2006	Seasonal drought	1872	29.5	-0.75	220	Angiosperm	Lannea kerstingii	Lannea	0.43	Deciduous	Tropical rainforest	Co-existing	Not reported	17.5	9.17049	Not reported	Delvaux et al. (2010)
141	Benin	Central Benin	E02°03'	N08°41'	2004-2006	Seasonal drought	1872	29.5	-0.75	220	Angiosperm	Lophira lanceolata	Lophira	0.592	Deciduous	Tropical rainforest	Co-existing	Not reported	13.8	7.15604	Not reported	Delvaux et al. (2010)
142	Benin	Central Benin	E02°03'	N08°41'	2004-2006	Seasonal drought	1872	29.5	-0.75	220	Angiosperm	Pseudocedrela kotschyi	Pseudocedrela	0.621	Deciduous	Tropical rainforest	Co-existing	Not reported	10	5.13167	Not reported	Delvaux et al. (2010)
143	Benin	Central Benin	E02°03'	N08°41'	2004-2006	Seasonal drought	1872	29.5	-0.75	220	Angiosperm	Pterocarpus erinaceus	Pterocarpus	0.74	Deciduous	Tropical rainforest	Co-existing	Not reported	7	3.56349	Not reported	Delvaux et al. (2010)
144	Benin	Central Benin	E02°03'	N08°41'	2004-2006	Seasonal drought	1872	29.5	-0.75	220	Angiosperm	Burkea africana	Burkea	0.647	Deciduous	Tropical rainforest	Co-existing	Not reported	5	2.53206	Not reported	Delvaux et al. (2010)
145	Benin	Central Benin	E02°03'	N08°41'	2004-2006	Seasonal drought	1872	29.5	-0.75	220	Angiosperm	Khaya senegalensis	Khaya	0.626	Deciduous	Tropical rainforest	Co-existing	Not reported	5.5	2.78889	Not reported	Delvaux et al. (2010)
146	Benin	Central Benin	E02°03'	N08°41'	2004-2006	Seasonal drought	1872	29.5	-0.75	220	Angiosperm	Detarium microcarpum	Detarium	0.71	Deciduous	Tropical rainforest	Co-existing	Not reported	9	4.60608	Not reported	Delvaux et al. (2010)
147	Cameroon	Dja National Park	E12°18'	N04°55'	2006	Seasonal drought	1513	21.8	-0.31	150	Not reported	Not reported	Not reported	Not reported	Not reported	Tropical rainforest	Co-existing	Not reported	1.9	1.9	Not reported	Lewis et al. (2009)
148	Tanzania	Udagaji	E31°40'	S03°51'	1997-1998	Seasonal drought	1412	22.3	-0.12	360	Not reported	Not reported	Not reported	Not reported	Not reported	Tropical rainforest	Co-existing	Not reported	4.7	2.37828	Not reported	Lewis et al. (2009)
149	Senegal	Northwest	W16°21'	N15°31'	1968-1973	Multi-year drought	380	29.5	0.14	50	Angiosperm	Anacardium occidentale	Anacardium	0.431	Deciduous	Tropical savanna	Co-existing	Not reported	23	5.09302	None	Gonzalez (2001)
150	Argentina	West	W71°28'	S41°04'	1996-1999	Seasonal drought	1000	8.2	-1.52	600	Angiosperm	Nothofagus dombeyi	Fagus	0.56	Deciduous	Temperate continental	Adult	478	24	8.74195	Wood borers	Suarez et al. (2004)
151	Brazil	Northeast	W40°04'	S19°18'	1997-1998	Seasonal drought	1200	22.1	-1.12	46	Angiosperm	Eucalyptus eximia	Eucalyptus	0.514	Evergreen	Tropical savanna	Adult	Not reported	14.8	7.69615	Not reported	Rolim et al. (2005)
152	Brazil	Eastern Brazilian Amazon	W51°27'	S01°43'	2003-2008	Experimental drought	2250	28	-1.1	15	Angiosperm	Licania heteromorpha	Licania	0.816	Evergreen	Tropical rainforest	Co-existing	518	5.3	1.08321	Not reported	da Costa et al. (2010)
153	Brazil	Eastern Brazilian Amazon	W51°27'	S01°43'	2003-2008	Experimental drought	2250	28	-1.1	15	Angiosperm	Pouteria cladantha	Pouteria	0.542	Evergreen	Tropical rainforest	Co-existing	518	10	2.08516	Not reported	da Costa et al. (2010)
154	Brazil	Eastern Brazilian Amazon	W51°27'	S01°43'	2003-2008	Experimental drought	2250	28	-1.1	15	Angiosperm	Protium tenuifolium	Protium	0.57	Evergreen	Tropical rainforest	Co-existing	518	15.4	3.2894	Not reported	da Costa et al. (2010)
155	Brazil	Eastern Brazilian Amazon	W51°27'	S01°43'	2003-2008	Experimental drought	2250	28	-1.1	15	Angiosperm	Swartzia brachyracchis	Swartzia	0.9	Evergreen	Tropical rainforest	Co-existing	518	6.5	1.33518	Not reported	da Costa et al. (2010)
156	Brazil	East-central Brazilian Amazon	W54°57'	S02°54'	2000-2004	Experimental drought	2020	28	-1.13	45	Not reported	Not reported	Not reported	Not reported	Not reported	Tropical rainforest	Co-existing	Not reported	3.8	0.963846	Not reported	Nepstad et al. (2007)
157	Brazil	East-central Brazilian Amazon	W54°57'	S02°54'	2000-2004	Experimental drought	2020	28	-1.13	45	Not reported	Not reported	Not reported	Not reported	Not reported	Tropical rainforest	Co-existing	Not reported	5.7	1.45651	Not reported	Brando et al. (2008)
158	Brazil	North of Manaus	W60°00'	S02°30'	1997-1998	Seasonal drought	2345	26.5	-1.47	75	Angiosperm	Cecropia sciadophylla	Cecropia	0.487	Deciduous	Tropical rainforest	Co-existing	Not reported	2	1.00505	Not reported	Laurance et al. (2001)
159	Brazil	Caxiuana: TEAM	W54°41'	S00°17'	2005	Seasonal drought	2628	24.6	-1.32	227	Angiosperm	Not reported	Not reported	Not reported	Not reported	Tropical rainforest	Co-existing	Not reported	1	1	Not reported	Phillips et al. (2010)
160	Brazil	Caxiuana: TEAM	W54°41'	S00°17'	2005	Seasonal drought	2628	24.6	-1.32	227	Angiosperm	Not reported	Not reported	Not reported	Not reported	Tropical rainforest	Co-existing	Not reported	1.1	1.1	Not reported	Phillips et al. (2010)
161	Brazil	Manaus: TEAM	W60°05'	S03°05'	2005	Seasonal drought	2854	27.3	-1.56	65	Angiosperm	Not reported	Not reported	Not reported	Not reported	Tropical rainforest	Co-existing	Not reported	1.9	1.9	Not reported	Phillips et al. (2010)
162	Brazil	Porongaba	W52°28'	S03°21'	2005	Seasonal drought	1578	26.7	-1.25	175	Angiosperm	Not reported	Not reported	Not reported	Not reported	Tropical rainforest	Co-existing	Not reported	2.8	2.8	Not reported	Phillips et al. (2010)
163	Brazil	BIONTE	W63°16'	S03°13'	2005	Seasonal drought	2377	26.2	-1.19	45	Angiosperm	Not reported	Not reported	Not reported	Not reported	Tropical rainforest	Co-existing	Not reported	1	1	Not reported	Phillips et al. (2010)
164	Brazil	Caxiuana: terra preta	W65°47'	S06°52'	2005	Seasonal drought	1920	27.3	-1.22	106	Angiosperm	Not reported	Not reported	Not reported	Not reported	Tropical rainforest	Co-existing	Not reported	2.4	2.4	Not reported	Phillips et al. (2010)
165	Brazil	Dois Irmaos	W56°53'	S04°35'	2005	Seasonal drought	1460	26.9	-1.25	132	Angiosperm	Not reported	Not reported	Not reported	Not reported	Tropical rainforest	Co-existing	Not reported	5.5	5.5	Not reported	Phillips et al. (2010)
166	Brazil	Central Amazon	W62°42'	N03°24'	1994-1998	Multi-year drought	2000	27.8	-0.18	70	Co-existing	115 species	Co-existing	Not reported	Not reported	Tropical rainforest	Co-existing	Not reported	10.8	2.8168	Not reported	Laurance et al. (2004)
167	Brazil	Central Amazon	W62°42'	N03°24'	1994-1998	Multi-year drought	2000	27.8	-0.18	70	Co-existing	115 species	Co-existing	Not reported	Not reported	Tropical rainforest	Co-existing	Not reported	6.4	1.6399	Not reported	Laurance et al. (2004)
168	Costa Rica	Costa Rica	W83°57'	N09°36'	1997-1998	Seasonal drought	3962	25.8	-1.03	200	Angiosperm	Cecropia insignis	Cecropia	0.518	Evergreen	Tropical rainforest	Sapling	Not reported	8.3	4.23988	Not reported	Chazdon et al. (2005)
169	Costa Rica	Costa Rica	W83°57'	N09°36'	1997-1998	Seasonal drought	3962	25.8	-1.03	200	Angiosperm	Cecropia insignis	Cecropia	0.518	Evergreen	Tropical rainforest	Adult	Not reported	3.2	1.61301	Not reported	Chazdon et al. (2005)
170	Panama	Central	W80°58'	N08°15'	1982-1985	Seasonal drought	2600	27.4	-0.18	150	Co-existing	205 species	Co-existing	Not reported	Not reported	Tropical rainforest	Co-existing	Not reported	7.8	2.67069	Not reported	Condit et al. (1995)
171	Panama	Cocoli	W80°29'	N08°41'	1997-1998	Seasonal drought	1950	28.2	-1.21	142	Co-existing	346 species	Co-existing	Not reported	Not reported	Tropical rainforest	Co-existing	Not reported	1.9	0.954556	Not reported	Condit et al. (2004)
172	Colombia	Lorena	W70°36'	N00°47'	2005	Seasonal drought	3059	26.3	-1.53	176	Angiosperm	Not reported	Not reported	Not reported	Not reported	Tropical rainforest	Co-existing	Not reported	2.8	2.8	Not reported	Phillips et al. (2010)
173	Colombia	Agua Pudre	W70°36'	N00°47'	2005	Seasonal drought	3239	26.5	-1.53	197	Angiosperm	Not reported	Not reported	Not reported	Not reported	Tropical rainforest	Co-existing	Not reported	3.5	3.5	Not reported	Phillips et al. (2010)
174	Peru	Allpahuayo	W74°03'	S04°04'	2005	Seasonal drought	3156	26.4	-1.73	173	Angiosperm	Not reported	Not reported	Not reported	Not reported	Tropical rainforest	Co-existing	Not reported	1.3	1.3	Not reported	Phillips et al. (2010)
175	Peru	Cuzco Amazonico	W71°50'	S11°22'	2005	Seasonal drought	2191	26.4	-1.67	539	Angiosperm	Not reported	Not reported	Not reported	Not reported	Tropical rainforest	Co-existing	Not reported	4	4	Not reported	Phillips et al. (2010)
176	Peru	Sucusari	W72°36'	S03°14'	2005	Seasonal drought	3182	26.4	-1.41	142	Angiosperm	Not reported	Not reported	Not reported	Not reported	Tropical rainforest	Co-existing	Not reported	1.4	1.4	Not reported	Phillips et al. (2010)
177	Peru	Sucusari	W72°36'	S03°14'	2005	Seasonal drought	3182	26.4	-1.41	142	Angiosperm	Not reported	Not reported	Not reported	Not reported	Tropical rainforest	Co-existing	Not reported	2.2	2.2	Not reported	Phillips et al. (2010)
178	Peru	Tambopata	W69°41'	S12°04'	1997-1998, 2005	Seasonal drought	2375	26.4	-1.35	426	Angiosperm	Not reported	Not reported	Not reported	Not reported	Tropical rainforest	Co-existing	Not reported	2.3	0.772621	Not reported	Phillips et al. (2010)
179	Peru	Tambopata	W69°41'	S12°04'	1997-1998, 2005	Seasonal drought	2375	26.4	-1.35	426	Angiosperm	Not reported	Not reported	Not reported	Not reported	Tropical rainforest	Co-existing	Not reported	2.4	0.806487	Not reported	Phillips et al. (2010)
180	Bolivia	BEEM	W66°27'	S11°17'	2005	Seasonal drought	1706	25.6	-1.52	189	Angiosperm	Not reported	Not reported	Not reported	Not reported	Tropical rainforest	Co-existing	Not reported	1.5	1.5	Not reported	Phillips et al. (2010)
181	Bolivia	Sacta	W61°39'	S14°49'	2005	Seasonal drought	3489	27.3	-1.77	242	Angiosperm	Not reported	Not reported	Not reported	Not reported	Tropical rainforest	Co-existing	Not reported	2.5	2.5	Not reported	Phillips et al. (2010)
182	French Guiana	Paracou	W52°51'	N03°11'	2005	Seasonal drought	3041	26	-1.47	143	Angiosperm	Not reported	Not reported	Not reported	Not reported	Tropical rainforest	Co-existing	Not reported	1.7	1.7	Not reported	Phillips et al. (2010)
183	Venezuela	Rio Grande	W62°07'	N06°26'	1982-1983	Seasonal drought	1160	28.3	-0.85	777	Angiosperm	Not reported	Not reported	Not reported	Not reported	Tropical rainforest	Co-existing	Not reported	2	1.00505	Not reported	Phillips et al. (2010)
184	Venezuela	San Carlos de Rio Negro	W62°46'	N04°20'	2005	Seasonal drought	3272	28.3	-1.14	647	Angiosperm	Not reported	Not reported	Not reported	Not reported	Tropical rainforest	Co-existing	Not reported	1.3	1.3	Not reported	Phillips et al. (2010)
185	Venezuela	El Dorado	W65°29'	N02°45'	1987-1988	Seasonal drought	1346	28.3	-0.99	175	Angiosperm	Not reported	Not reported	Not reported	Not reported	Tropical rainforest	Co-existing	Not reported	1.3	0.652126	Not reported	Phillips et al. (2010)
186	Greece	South	E22°15'	N39°14'	2000-2002	Multi-year drought	750	17.8	-1.59	450	Gymnosperm	Abies cephalonic	Abies	0.382	Evergreen	Mediterranean	Co-existing	Not reported	20	10.5573	Bark beetles	Raftoyannis et al. (2008)
187	Greece	Central	E21°52'	N40°27'	2000-2002	Multi-year drought	750	15.1	-1.27	995	Angiosperm	Viscum coloratum	Viscum	0.46	Evergreen	Mediterranean	Co-existing	Not reported	20	10.5573	Bark beetles	Tsopelas et al. (2004)
188	Poland	Gasienicowa valley	E19°53'	N49°59'	2012-2014	Multi-year drought	170	2.7	-1.53	1425	Gymnosperm	Picea abies	Picea	0.37	Evergreen	Temperate continental	Co-existing	Not reported	25.7	13.8026	Bark beetles	Sproull et al. (2015)
189	Switzerland	Rhone valley	E07°38'	N47°10'	1997-2002	Multi-year drought	600	8.6	-0.6	700	Gymnosperm	Pinus sylvestris	Pinus	0.42	Evergreen	Mediterranean	Co-existing	Not reported	38.9	9.3833	Bark beetles	Dobbertin et al. (2006)
190	Spain	Catalonian Prelitoral	E00°46'	N41°30'	1985, 1994	Multi-year drought	605	13.1	-1.24	550	Angiosperm	Quercus ilex	Quercus	0.72	Evergreen	Mediterranean	Sapling	Not reported	14	7.26382	Not reported	Lloret et al. (2004)
191	Spain	Catalonian Prelitoral	E00°46'	N41°30'	1985, 1994	Multi-year drought	606	13.1	-1.24	550	Angiosperm	Quercus ilex	Quercus	0.72	Evergreen	Mediterranean	Adult	Not reported	8	4.08337	Not reported	Lloret et al. (2004)
192	Spain	Catalonian Prelitoral	E00°46'	N41°30'	1985, 1994	Multi-year drought	609	13.1	-1.24	550	Angiosperm	Erica arborea	Erica	0.67	Evergreen	Mediterranean	Sapling	Not reported	10	5.13167	Not reported	Lloret et al. (2004)
193	Spain	Catalonian Prelitoral	E00°46'	N41°30'	1985, 1994	Multi-year drought	610	13.1	-1.24	550	Angiosperm	Erica arborea	Erica	0.67	Evergreen	Mediterranean	Adult	Not reported	9	4.60608	Not reported	Lloret et al. (2004)
194	France	France	E00°51'	N46°55'	2003-2008	Multi-year drought	825	12.4	-0.72	150	Gymnosperm	Fagus sylvatica	Fagus	0.585	Evergreen	Temperate maritime	Co-existing	Not reported	19.6	4.26931	Bark beetles	Landmann et al. (2006)
195	France	Southern Alps	E05°56'	N44°20'	2003-2008	Multi-year drought	850	10.1	-1.35	800	Gymnosperm	Pinus sylvestris	Pinus	0.42	Evergreen	Mediterranean	Co-existing	Not reported	50	12.9449	Bark beetles	Thabeet et al. (2009)
196	Estonia	Estonia	E26°12'	N58°41'	2005-2008	Multi-year drought	650	5	-0.43	59	Angiosperm	Alnus glutinosa	Alnus	0.439	Deciduous	Temperate continental	Sapling	90	9.6	3.30824	Not reported	Laarmann et al. (2009)
197	Estonia	Estonia	E26°12'	N58°41'	2005-2008	Multi-year drought	650	5	-0.43	59	Angiosperm	Alnus glutinosa	Alnus	0.439	Deciduous	Temperate continental	Adult	90	8.3	2.84695	Not reported	Laarmann et al. (2009)
198	Estonia	Estonia	E26°12'	N58°41'	2005-2008	Multi-year drought	650	5	-0.43	59	Angiosperm	Betula pendula	Betula	0.525	Deciduous	Temperate continental	Sapling	300	10.3	3.55846	Not reported	Laarmann et al. (2009)
199	Estonia	Estonia	E26°12'	N58°41'	2005-2008	Multi-year drought	650	5	-0.43	59	Angiosperm	Betula pendula	Betula	0.525	Deciduous	Temperate continental	Adult	300	7.4	2.53014	Not reported	Laarmann et al. (2009)
200	Estonia	Estonia	E26°12'	N58°41'	2005-2008	Multi-year drought	650	5	-0.43	59	Angiosperm	Populus tremula	Populus	0.387	Deciduous	Temperate continental	Sapling	120	11	3.80998	Not reported	Laarmann et al. (2009)
201	Estonia	Estonia	E26°12'	N58°41'	2005-2008	Multi-year drought	650	5	-0.43	59	Angiosperm	Populus tremula	Populus	0.387	Deciduous	Temperate continental	Adult	120	9.6	3.30824	Not reported	Laarmann et al. (2009)
202	Estonia	Estonia	E26°12'	N58°41'	2005-2008	Multi-year drought	650	5	-0.43	59	Angiosperm	Alnus incana	Alnus	0.439	Deciduous	Temperate continental	Sapling	670	20.4	7.3232	Not reported	Laarmann et al. (2009)
203	Estonia	Estonia	E26°12'	N58°41'	2005-2008	Multi-year drought	650	5	-0.43	59	Angiosperm	Alnus incana	Alnus	0.439	Deciduous	Temperate continental	Adult	670	17	6.02204	Not reported	Laarmann et al. (2009)
204	India	Mudumalai Wildlife Sanctuary in the state of Tamilnadu	E76°36'	N11°35'	1989-1990	Multi-year drought	1060	22.7	-0.67	950	Angiosperm	Terminalia chebula	Terminalia	0.88	Evergreen	Tropical monsoon	Co-existing	Not reported	6.3	3.20124	Not reported	Suresh et al. (2010)
205	India	Mudumalai Wildlife Sanctuary in the state of Tamilnadu	E76°36'	N11°35'	1993-1994	Multi-year drought	1440	22.7	0.53	950	Angiosperm	Terminalia chebula	Terminalia	0.88	Evergreen	Tropical monsoon	Co-existing	Not reported	3.8	1.9184	Not reported	Suresh et al. (2010)
206	India	Mudumalai Wildlife Sanctuary in the state of Tamilnadu	E76°36'	N11°35'	1995-1996	Multi-year drought	1065	22.7	-0.63	950	Angiosperm	Terminalia chebula	Terminalia	0.88	Evergreen	Tropical monsoon	Co-existing	Not reported	4.1	2.07145	Not reported	Suresh et al. (2010)
207	India	Mudumalai Wildlife Sanctuary in the state of Tamilnadu	E76°36'	N11°35'	1998-1999	Multi-year drought	1350	22.7	-0.56	950	Angiosperm	Terminalia chebula	Terminalia	0.88	Evergreen	Tropical monsoon	Co-existing	Not reported	2.5	1.25791	Not reported	Suresh et al. (2010)
208	India	Mudumalai Wildlife Sanctuary in the state of Tamilnadu	E76°36'	N11°35'	2003-2004	Multi-year drought	920	22.7	-0.36	950	Angiosperm	Terminalia chebula	Terminalia	0.88	Evergreen	Tropical monsoon	Co-existing	Not reported	6.1	3.09799	Not reported	Suresh et al. (2010)
209	India	Mudumalai Wildlife Sanctuary in the state of Tamilnadu	E76°36'	N11°35'	2005-2007	Multi-year drought	1610	22.7	-0.43	950	Angiosperm	Terminalia chebula	Terminalia	0.88	Evergreen	Tropical monsoon	Co-existing	Not reported	4.2	1.42007	Not reported	Suresh et al. (2010)
210	Malaysia	Danum Valley Conservation Area (DVCA), Sabah	E117°16'	N05°25'	1991-1996	Seasonal drought	2800	26.8	-0.48	18	Angiosperm	Parashorea malaanonan	Parashorea	0.514	Evergreen	Tropical rainforest	Co-existing	Not reported	6.8	1.39858	Not reported	Lingenfelder & Newbery et al. (2009)
211	Malaysia	Danum Valley Conservation Area (DVCA), Sabah	E117°16'	N05°25'	1996-2001	Seasonal drought	2800	26.8	-0.21	18	Angiosperm	Parashorea malaanonan	Parashorea	0.514	Evergreen	Tropical rainforest	Co-existing	Not reported	4.9	0.999793	Not reported	Lingenfelder & Newbery et al. (2009)
212	Malaysia	Danum Valley Conservation Area (DVCA), Sabah	E117°48'	N04°57'	1991-1996	Seasonal drought	2800	26.8	-0.68	38	Angiosperm	Parashorea malaanonan	Parashorea	0.514	Evergreen	Tropical rainforest	Sapling	Not reported	7.1	1.46214	Not reported	Lingenfelder & Newbery et al. (2009)
213	Malaysia	Danum Valley Conservation Area (DVCA), Sabah	E117°48'	N04°57'	1996-2001	Seasonal drought	2800	26.8	-0.36	38	Angiosperm	Parashorea malaanonan	Parashorea	0.514	Evergreen	Tropical rainforest	Adult	Not reported	5.7	1.16692	Not reported	Lingenfelder & Newbery et al. (2009)
214	Malaysia	Danum Valley Conservation Area (DVCA), Sabah	E117°16'	N05°25'	1991-1996	Seasonal drought	2800	26.8	-0.48	18	Angiosperm	Parashorea malaanonan	Parashorea	0.514	Evergreen	Tropical rainforest	Sapling	Not reported	5.8	1.18789	Not reported	Lingenfelder & Newbery et al. (2009)
215	Malaysia	Danum Valley Conservation Area (DVCA), Sabah	E117°16'	N05°25'	1996-2001	Seasonal drought	2800	26.8	-0.16	18	Angiosperm	Parashorea malaanonan	Parashorea	0.514	Evergreen	Tropical rainforest	Adult	Not reported	3.1	0.627834	Not reported	Lingenfelder & Newbery et al. (2009)
216	Malaysia	Danum Valley Conservation Area (DVCA), Sabah	E116°43'	N06°22'	1991-1996	Seasonal drought	2800	26.8	-0.53	8	Angiosperm	Parashorea malaanonan	Parashorea	0.514	Evergreen	Tropical rainforest	Sapling	Not reported	6.3	1.29301	Not reported	Lingenfelder & Newbery et al. (2009)
217	Malaysia	Danum Valley Conservation Area (DVCA), Sabah	E116°43'	N06°22'	1996-2001	Seasonal drought	2800	26.8	-0.15	8	Angiosperm	Parashorea malaanonan	Parashorea	0.514	Evergreen	Tropical rainforest	Adult	Not reported	3.3	0.668889	Not reported	Lingenfelder & Newbery et al. (2009)
218	Malaysia	Danum Valley, Sabah	E116°24'	N05°36'	1997-1998	Seasonal drought	2800	27.9	-1.46	128	Angiosperm	Parashorea malaanonan	Parashorea	0.514	Evergreen	Tropical rainforest	Co-existing	Not reported	6	3.0464	Not reported	Newbery & Lingenfelder (2004)
219	Malaysia	Kinabalu lowland	E117°01'	N06°16'	1997-1998	Seasonal drought	2244	27.4	-1.39	189	Angiosperm	Leptospermum recurvum	Leptospermum	0.84	Evergreen	Tropical rainforest	Co-existing	Not reported	5.3	2.68607	Not reported	Aiba & Kitayama (2002)
220	Malaysia	Lambir Hills, Sarawak	E114°35'	N04°01'	1997-1998	Seasonal drought	3000	26.5	-1.1	420	Angiosperm	Euphorbiaceae	Euphorbiaceae	0.678	Not reported	Tropical rainforest	Co-existing	Not reported	5.4	2.73747	Not reported	Nakagawa et al. (2000)
221	Malaysia	Lambir Hills, Sarawak	E114°35'	N04°01'	1997-1998	Seasonal drought	3000	26.5	-1.1	420	Angiosperm	Rubiaceae	Rubiaceae	0.636	Not reported	Tropical rainforest	Co-existing	Not reported	4.7	2.37828	Not reported	Nakagawa et al. (2000)
222	Malaysia	Lambir Hills, Sarawak	E114°35'	N04°01'	1997-1998	Seasonal drought	3000	26.5	-1.1	420	Angiosperm	Lauraceae	Lauraceae	0.559	Not reported	Tropical rainforest	Co-existing	Not reported	3.6	1.8165	Not reported	Nakagawa et al. (2000)
223	Malaysia	Lambir Hills, Sarawak	E114°35'	N04°01'	1997-1998	Seasonal drought	3000	26.5	-1.1	420	Angiosperm	Tiliaceae	Tiliaceae	Not reported	Not reported	Tropical rainforest	Co-existing	Not reported	5.5	2.78889	Not reported	Nakagawa et al. (2000)
224	Malaysia	Lambir Hills, Sarawak	E114°35'	N04°01'	1997-1998	Seasonal drought	3000	26.5	-1.1	420	Angiosperm	Dipterocarpaceae	Dipterocarpaceae	0.622	Evergreen	Tropical rainforest	Co-existing	Not reported	4.4	2.22475	Not reported	Nakagawa et al. (2000)
225	Malaysia	Lambir Hills, Sarawak	E114°35'	N04°01'	1997-1998	Seasonal drought	3000	26.5	-1.1	420	Angiosperm	Cyathocalyx havilandii	Cyathocalyx havilandii	0.6	Evergreen	Tropical rainforest	Co-existing	Not reported	5	2.53206	Not reported	Nakagawa et al. (2000)
226	Malaysia	Lambir Hills, Sarawak	E114°35'	N04°01'	1997-1998	Seasonal drought	3000	26.5	-1.1	420	Angiosperm	Myrtaceae	Myrtaceae	0.767	Not reported	Tropical rainforest	Co-existing	Not reported	6.3	3.20124	Not reported	Nakagawa et al. (2000)
227	Malaysia	Lambir Hills, Sarawak	E114°35'	N04°01'	1997-1998	Seasonal drought	3000	26.5	-1.1	420	Angiosperm	Moraceae	Moraceae	0.648	Not reported	Tropical rainforest	Co-existing	Not reported	4.2	2.12253	Not reported	Nakagawa et al. (2000)
228	Malaysia	Lambir Hills, Sarawak	E114°35'	N04°01'	1997-1998	Seasonal drought	3000	26.5	-1.1	420	Angiosperm	Myristicaceae	Myristicaceae	0.537	Not reported	Tropical rainforest	Co-existing	Not reported	7.6	3.87508	Not reported	Nakagawa et al. (2000)
229	Malaysia	Lambir Hills, Sarawak	E114°35'	N04°01'	1997-1998	Seasonal drought	3000	26.5	-1.1	420	Angiosperm	Santiria laevigata	Santiria laevigata	0.56	Evergreen	Tropical rainforest	Co-existing	Not reported	7.9	4.03126	Not reported	Nakagawa et al. (2000)
230	Malaysia	Lambir Hills, Sarawak	E114°35'	N04°01'	1997-1998	Seasonal drought	3000	26.5	-1.1	420	Angiosperm	Sapotaceae	Sapotaceae	0.705	Not reported	Tropical rainforest	Co-existing	Not reported	2.6	1.30856	Not reported	Nakagawa et al. (2000)
231	Malaysia	Lambir Hills, Sarawak	E114°38'	N03°38'	1997-1998	Seasonal drought	3000	26.5	-1.29	350	Angiosperm	Cyathocalyx maingayi	Cyathocalyx	0.48	Evergreen	Tropical rainforest	Co-existing	308	4.3	2.17362	Not reported	Potts (2003)
232	Malaysia	Lambir Hills, Sarawak	E114°38'	N03°38'	1997-1998	Seasonal drought	3000	26.5	-1.29	350	Angiosperm	Santiria lamprocarpa	Santiria	0.63	Evergreen	Tropical rainforest	Co-existing	459	6.6	3.35632	Not reported	Potts (2003)
233	Malaysia	Lambir Hills, Sarawak	E114°38'	N03°38'	1997-1998	Seasonal drought	3000	26.5	-1.29	350	Angiosperm	Dipterocarpaceae	Dipterocarpaceae	0.622	Evergreen	Tropical rainforest	Co-existing	1092	8.9	4.55368	Not reported	Potts (2003)
234	Malaysia	Lambir Hills, Sarawak	E114°38'	N03°38'	1997-1998	Seasonal drought	3000	26.5	-1.29	350	Angiosperm	Lauraceae	Lauraceae	0.559	Not reported	Tropical rainforest	Co-existing	225	4.1	2.07145	Not reported	Potts (2003)
235	Malaysia	Lambir Hills, Sarawak	E114°38'	N03°38'	1997-1998	Seasonal drought	3000	26.5	-1.29	350	Angiosperm	Moraceae	Moraceae	0.648	Not reported	Tropical rainforest	Co-existing	113	5.6	2.84034	Not reported	Potts (2003)
236	Malaysia	Lambir Hills, Sarawak	E114°38'	N03°38'	1997-1998	Seasonal drought	3000	26.5	-1.29	350	Angiosperm	Myristicaceae	Myristicaceae	0.537	Not reported	Tropical rainforest	Co-existing	175	6	3.0464	Not reported	Potts (2003)
237	Malaysia	Lambir Hills, Sarawak	E114°38'	N03°38'	1997-1998	Seasonal drought	3000	26.5	-1.29	350	Angiosperm	Myrtaceae	Myrtaceae	0.767	Not reported	Tropical rainforest	Co-existing	167	7.9	4.03126	Not reported	Potts (2003)
238	Indonesia	Mentoko, east Kalimantan	E117°05'	N01°48'	1982-1983	Seasonal drought	1625	27.2	-0.9	93	Not reported	Not reported	Not reported	Not reported	Not reported	Tropical rainforest	Co-existing	Not reported	9	4.60608	Not reported	Leighton & Wirawan (1986)
239	Indonesia	STREK-RKL4-1, 4-10, East Kalimantan	E117°05'	N01°48'	1997-1998	Seasonal drought	2539	27.2	-0.3	93	Angiosperm	6 species	Co-existing	0.606	Evergreen	Tropical rainforest	Co-existing	Not reported	3.4	1.7147	Not reported	Sist et al. (2003)
240	Indonesia	STREK-RKL4-4, East Kalimantan	E117°05'	N01°48'	1997-1998	Seasonal drought	2539	27.2	-0.3	93	Angiosperm	6 species	Co-existing	0.606	Evergreen	Tropical rainforest	Co-existing	Not reported	2.9	1.46067	Not reported	Sist et al. (2003)
241	Indonesia	Sungai Wain, East Kalimantan	E117°05'	N01°48'	1997-1998	Seasonal drought	2790	27.2	-0.73	93	Not reported	14 species	Co-existing	Not reported	Not reported	Tropical rainforest	Co-existing	Not reported	4.1	2.07145	Not reported	Van Nieuwstadt & Sheil (2005)
242	Indonesia	Wartonokadri, East Kalimantan	E117°05'	N01°48'	1997-1998	Seasonal drought	2790	27.2	-0.73	93	Not reported	14 species	Co-existing	Not reported	Not reported	Tropical rainforest	Co-existing	Not reported	3.5	1.76559	Not reported	Van Nieuwstadt & Sheil (2005)
243	Indonesia	Sumatra	E102°27'	N00°49'	1997-1998	Seasonal drought	3000	27.5	-1.71	750	Not reported	Not reported	Not reported	Not reported	Evergreen	Tropical rainforest	Co-existing	Not reported	4.8	2.42951	Not reported	Kinnaird et al. (1998)
244	China	Shaanxi	E109°43'	N35°38'	1998-2001	Seasonal drought	500	8.8	-1.39	1000	Gymnosperm	Pinus tabulaeformis	Pinus	0.36	Evergreen	Temperate monsoon	Co-existing	Not reported	30	11.2096	Bark beetles	Wang et al. (2007)
245	China	Hebei	E114°28'	N38°19'	1998-2001	Seasonal drought	650	12.4	-0.94	650	Gymnosperm	Pinus tabulaeformis	Pinus	0.36	Evergreen	Temperate monsoon	Co-existing	Not reported	30	11.2096	Bark beetles	Wang et al. (2007)
246	China	Shanxi	E111°59'	N37°36'	1998-2001	Seasonal drought	600	11.5	-1.17	650	Gymnosperm	Pinus tabulaeformis	Pinus	0.36	Evergreen	Temperate monsoon	Co-existing	Not reported	30	11.2096	Bark beetles	Wang et al. (2007)
247	South Korea	South Korea	E127°21'	N36°49'	2003-2008	Seasonal drought	1400	11.8	-1.37	200	Gymnosperm	Abies koreana	Abies	0.37	Evergreen	Temperate monsoon	Co-existing	Not reported	35	8.25494	Not reported	Woo et al. (2007)
248	Oman	Oman	E56°40'	N20°59'	1990	Seasonal drought	559	26	-1.69	350	Gymnosperm	Juniperus procera	Juniperus	0.423	Evergreen	Temperate continental	Co-existing	Not reported	15	15	None	Fisher (1997)

## Sheet: References
Ref. num.	References
1	Acker S.A. et al. Recent tree mortality and recruitment in mature and old-growth forests in western Washington. Forest Ecology and Management, 336, 109-118 (2015).
2	Aiba S.I, Kitayama K. The effects of the 1997–98 El Nino drought on rain forests of Mount Kinabalu, Borneo. Journal of Tropical Ecology 18, 215-230 (2002).
3	Baguskas S.A. et al. Evaluating spatial patterns of drought-induced tree mortality in a coastal California pine forest. Forest Ecology and Management, 315, 43-53 (2014).
4	Brando P.M. et al. Drought effects on litterfall, wood production and belowground carbo ´n cycling in an Amazon forest: results of a throughfall reduction experiment. Philosophical transactions of the Royal Society of London. Series B, Biological Sciences 363, 1839-1848 (2008).
5	Chazdon R.L. et al. Effects of climate and stand age on annual tree dynamics in tropical second-growth rain forests. Ecology, 86, 1808-1815 (2005).
6	Condit R. et al. Mortality-rates of 205 neotropical tree and shrub species and the impact of a severe drought. Ecological Monographs, 65, 419-439 (1995).
7	Condit R. et al. Tropical forest dynamics across a rainfall gradient and the impact of an El Nino dry season. Journal of Tropical Ecology 20, 51-72 (2004).
8	da Costa A.C.L. et al. Effect of 7 yr of experimental drought on vegetation dynamics and biomass storage of an eastern Amazonian rainforest. New Phytologist 187: 579-591 (2010).
9	Das A. et.al. The contribution of competition to tree mortality in old-growth coniferous forests. Forest Ecology and Management, 261, 1203-1213 (2011).
10	Delvaux C. et al. Impact of season, stem diameter and intensity of debarking on survival and bark re-growth pattern of medicinal tree species, Benin, West Africa. Forest Ecology and Management, 143, 2664-2671 (2010).
11	Dobbertin M., Rigling A. Pine mistletoe (Viscum album ssp. austriacum) contributes to Scots pine (Pinus sylvestris) mortality in the Rhone valley of Switzerland. Forest Pathology, 36, 309-322 (2006).
12	Faber D., Tester J.R., Oak mortality in sand savannas following drought in East-Central Minnesota. Bulletin of the Torrey Botanical Club, 120, 248-256 (1993).
13	Fensham R.J., Fairfax R.J. Drought-related tree death of savanna eucalypts: species susceptibility, soil conditions and root architecture. Journal of Vegetation Science, 18, 71-80 (2007).
14	Fensham R.J., Holman J.E. Temporal and spatial patterns in drought-related tree dieback in Australian savanna. Journal of Applied Ecology, 36, 1035-1050 (1999).
15	Fisher M. Decline in the juniper woodlands of Raydah reserve in south- western Saudi Arabia: a response to climate changes? Global Ecology and Biogeography Letters, 6, 379-386 (1997).
16	Floyd M.L. et al. Structural and regenerative changes in old-growth piñon–juniper woodlands following drought-induced mortality. Forest Ecology and Management, 341, 18-29 (2015).
17	Ganey J.L., Vojta S.C. Tree mortality in drought-stressed mixed-conifer and ponderosa pine forests, Arizona, USA. Forest Ecol Manag 261, 162-168 (2011).
18	Garrity C.D. et al. Quantifying tree mortality in a mixed species woodland using multitemporal high spatial resolution satellite imagery. Remote Sensing of Environment, 129, 54-65 (2013).
19	Gitlin A.R. et al. Mortality gradients within and among dominant plant populations as barometers of ecosystem change during extreme drought. Conservation Biology, 20, 1477-1486 (2006).
20	Gonzalez P. Desertification and a shift of forest species in the West African Sahel. Climate Research, 17, 217-228 (2001).
21	Hosking G.P., Kershaw D.J. Red Beech death in the Maruia Valley South Island, New Zealand. New Zealand Journal of Botany, 23, 201-211 (1985).
22	Hosking G.P., Hutcheson J.A. Mountain beech (Nothofagus-Solandri var. Cliffortioides) decline in the Kaweka Range, North Island, New Zealand. New Zealand Journal of Botany, 26, 393-400 (1988).
23	Hurst J.M. et al. Determinants of tree mortality in mixed old-growth Nothofagus forest. Forest Ecology and Management, 270, 189-199 (2012).
24	Kane J.M. et al. Stand-scale tree mortality factors differ by site and species following drought in southwestern mixed conifer forests. Forest Ecology and Management, 330, 171-182 (2014).
25	Kinnaird M.F., O’Brien T.G. Ecological effects of wildfire on lowland rainforest in Sumatra. Conservation Biology, 12, 954-956 (1998).
26	Ko Y.K. et al. Factors affecting long-term mortality of residential shade trees: Evidence from Sacramento, California. Urban Forestry & Urban Greening, 14, 500-507 (2015).
27	Laarmann D. et al. Analysis of forest naturalness and tree mortality patterns in Estonia. Forest Ecology and Management 258S, S187-S195 (2009).
28	Landmann G., Dreyer E. Impacts of drought and heat on forest. Synthesis of available knowledge, with emphasis on the 2003 event in Europe (Eds.). Annals of Forest Science, 3, 567-652 (2006).
29	Laurance W.F. et al. Effects of a strong drought on Amazonian forest fragments and edges. Journal of Tropical Ecology 17, 771-785 (2001).
30	Laurance W.F. et al. Pervasive alteration of tree communities in undisturbed Amazonian forests. Nature, 428, 171-175 (2004).
31	Lawrence A.B. et al. Analyzing growth and mortality in a subtropical urban forest ecosystem. Landscape and Urban Planning, 104, 85-94 (2012).
32	Leighton M, Wirawan N. Catastrophic drought and fire in Borneo tropical rain forest associated with the 1982–83 El Nino Southern Oscillation event. In: Prance GT, ed. Tropical rain forest and the world atmosphere. AAAS Selected Symposium 101. Washington, DC, USA, American Association for the Advancement of Science, 75–102 (1986).
33	Lewis S.L. et al. Increasing carbon storage in intact African tropical forests. Nature 477: 1003-1006 (2009).
34	Lingenfelder M., Newbery D.M. On the detection of dynamic responses in a drought-perturbed tropical rainforest in Borneo. Plant Ecology, 201, 267-290 (2009).
35	Lloret F. et al. Canopy recovery after drought dieback in holm-oak Mediterranean forests of Catalonia (NE Spain). Global Change Biology, 10, 2092-2099 (2004).
36	Lwanga J.S. Localized tree mortality following the drought of 1999 at Ngogo, Kibale National Park, Uganda. African Journal of Ecology, 41, 194-196 (2003).
37	Maclauchlan L. Quantification of Dryocoetes confusus-caused mortality in subalpine fir forests of southern British Columbia. Forest Ecology and Management, 359, 210-220 (2016).
38	Michaelian M. et al. Massive mortality of aspen following severe drought along the southern edge of the Canadian boreal forest. Global Change Biology, 17, 2084-2094 (2011).
39	Millar C.I. et al. Response of high-elevation limber pine (Pinus flexilis) to multiyear droughts and 20th-century warming, Sierra Nevada, California, USA. Canadian Journal of Forest Research-Revue Canadienne De Recherche Forestiere, 37, 2508-2520 (2007a).
40	Mueller R.C. et al. Differential tree mortality in response to severe drought: evidence for long-term vegetation shifts. J Ecol 93, 1085-1093 (2005).
41	Nakagawa M. et al. Impact of severe drought associated with the 1997–1998 El Nino in a tropical forest in Sarawak. Journal of Tropical Ecology 16, 355-367 (2000).
42	Nepstad D.C. et al. Mortality of large trees and lianas following experimental drought in an Amazon forest. Ecology 88, 2259-2269 (2007).
43	Newbery D.M., Lingenfelder M. Resistance of a lowland rain forest to increasing drought intensity in Sabah, Borneo. Journal of Tropical Ecology 20: 613-624 (2004).
44	Olano J.M., Palmer M.W. Stand dynamics of an Appalachian old-growth forest during a severe drought episode. Forest Ecology and Management, 174, 139-148 (2003).
45	Phillips O.L. et al. Phillips et al. Drought–mortality relationships for tropical forests. New Phytologist, 187, 631-646 (2010).
46	Potts M.D. Drought in a Bornean ever-wet rain forest. Journal of Ecology 91, 467-474 (2003).
47	Powers M.D. et al. Thinning method and intensity influence long-term mortality trends in a red pine forest. Forest Ecology and Management, 260, 1138-1148 (2010).
48	Raftoyannis Y. et al. The decline of Greek fir (Abies cephalonica Loudon): Relationships with root condition. Plant Biosystems, 142, 386-390 (2008).
49	Rice K.J. et al. Patterns of tree dieback in Queensland, Australia: the importance of drought stress and the role of resistance to cavitation. Oecologia, 139, 190-198 (2004).
50	Sist P. et al. Sustainable cutting cycle and yields in a lowland mixed dipterocarp forest of Borneo. Annals of Forest Science 60, 803-814 ( 2003).
51	Rolim S.G. et al. Biomass change in an Atlantic tropical moist forest: the ENSO effect in permanent sample plots over a 22-year period. Oecologia, 142, 238-246 (2005).
52	Smith J.M. et al. Permanent forest plots show accelerating tree mortality in subalpine forests of the Colorado Front Range from 1982 to 2013. Forest Ecology and Management, 341, 8-17 (2015).
53	Sproull G.J. et al. Tree and stand-level patterns and predictors of Norway spruce mortality caused by bark beetle infestation in the Tatra Mountains. Forest Ecology and Management, 354, 261-271 (2015).
54	Suresh H.S. et al. Relationship between annual rainfall and tree mortality in a tropical dry forest: Results of a 19-year study at Mudumalai, southern India. Forest Ecology and Management, 259, 762-769 (2010).
55	Suarez M.L. et al. Factors predisposing episodic drought-induced tree mortality in Nothofagus site, climatic sensitivity and growth trends. Journal of Ecology 92, 954-966 (2004).
56	Thabeet A. et al. Response of Pinus sylvestris L. to recent climate change in the French Mediterranean region. Trees, Structure and Functions, 23, 843-853 (2009).
57	Tsopelas P. et al. Mistletoe (Viscum album) in the fir forest of Mount Parnis, Greece. Forest Ecology and Management 202, 59-65 (2004).
58	van Gunst K.J. et al. Do denser forests have greater risk of tree mortality: A remote sensing analysis of density-dependent forest mortality. Forest Ecology and Management, 359, 19-32 (2016).
59	van Mantgem P.J. et al. Widespread Increase of Tree Mortality Rates in the Western United States. Science, 323, 521-524 (2009).
60	van Nieuwstadt M.G.L., Sheil D. Drought, fire and tree survival in a Borneo rain forest, East Kalimantan, Indonesia. Journal of Ecology 93, 191-201 (2005).
61	Wang H.B. et al. Preliminary deduction of potential distribution and alternative hosts of invasive pest, Dendroctonus valens (Coleoptera: Scolytidae). Scientia Silvae Sinicae, 143, 71-76 (2007).
62	Woo S.Y. et al. Decline in Mt. Halla-A Linkage with Physiological Changes Caused by Climate Change. In: Fourth USDA Greenhouse Gas Conference, Baltimore, MD, 6 Feb. 2007.
